# Supplementary material for: Low Complexity Induces Structure in Protein Regions Predicted as Intrinsically Disordered
Source: Biomolecules. 2022 Aug 10;12(8):1098. doi: 10.3390/biom12081098 (PMC9405754; doi:10.3390/biom12081098)
Supplement: Supplementary file 1 [file biomolecules-12-01098-s001.zip]

Archive with 7 entries (7 files):
- Supplementary Tables.pdf
- SupplTable_S1.xlsx
- SupplTable_S2.xlsx
- SupplTable_S3.xlsx
- SupplTable_S4.xlsx
- SupplTable_S5.xlsx
- SupplTable_S6.xlsx
