# Supplementary material for: Low Complexity Induces Structure in Protein Regions Predicted as Intrinsically Disordered
Source: Biomolecules. 2022 Aug 10;12(8):1098. doi: 10.3390/biom12081098 (PMC9405754; doi:10.3390/biom12081098)
Supplement: Supplementary file 1 [file biomolecules-12-01098-s001.zip › SupplTable_S3.xlsx]

## Sheet: Supplementary Table S3
		PolyX	PolyXY
Termini poly1	Align to PDB	Termini (65 - 0.297) Non termini (154 – 0.703)	Termini (167 – 0.343) Non termini (320 – 0.657)
	Do not align to PDB	Termini (955 – 0.245) Non termini (2.937 – 0.755)	Termini (2.229 - 0.245) Non termini (6.879 - 0.755)
	Stats	p-value = 0.091 OddsR = 1.297	p-value < 0.001 OddsR = 1.61
Poly size2	Align to PDB	Mean = 7.49 Median = 7	Mean = 7.24 Median = 7
	Do not align to PDB	Mean = 8.24 Median = 7	Mean = 7.54 Median = 7
	Stats	p-value = 0.023	p-value = 0.1404
IDR size	Align to PDB	Mean = 57.7 Median = 44	Mean = 64.2 Median = 42
	Do not align to PDB	Mean = 127 Median = 84	Mean = 233 Median = 96
	Stats	p-value < 0.001	p-value < 0.001
Average Hydrophobicity	Align to PDB	Mean = 3.059 Median = 2.979	Mean = 3.06 Median = 3.10
	Do not align to PDB	Mean = 3.283 Median = 3.340	Mean = 3.31 Median = 3.4
	Stats	p-value < 0.001	p-value < 0.001
FCR	Align to PDB	Mean = 0.359 Median = 0.379	Mean = 0.334 Median = 0.302
	Do not align to PDB	Mean = 0.263 Median = 0.237	Mean = 0.264 Median = 0.25
	Stats	p-value < 0.001	p-value < 0.001
Kappa	Align to PDB	Mean = 0.344 Median = 0.416	Mean = 0.296 Median = 0.26
	Do not align to PDB	Mean = 0.337 Median = 0.308	Mean = 0.267 Median = 0.243
	Stats	p-value < 0.001	p-value < 0.001
1 Fisher’s exact test performed for Temini characteristic, showing counts and proportions by group. Remaining significance tests generated with Wilcoxon rank sum test.
2 Size of the poly region overlapping the IDR.
