# Supplementary material for: Low Complexity Induces Structure in Protein Regions Predicted as Intrinsically Disordered
Source: Biomolecules. 2022 Aug 10;12(8):1098. doi: 10.3390/biom12081098 (PMC9405754; doi:10.3390/biom12081098)
Supplement: Supplementary file 1 [file biomolecules-12-01098-s001.zip › SupplTable_S4.xlsx]

## Sheet: Supplementary Table S4
feature	n in IDRs	aa in IDRs	n in PDB-IDRs	aa in PDB-IDRs	n PDB in PDB-IDRs	aa PDB in PDB-IDRs	PDB cover in IDR-PDBs	PDB cover in all IDRs
PolyE	1047	8668	92	654	91	443	0.67737	0.0511075
PolyG	543	4164	39	292	38	144	0.493151	0.0345821
PolyS	619	5770	23	191	21	124	0.649215	0.0214905
PolyD	105	798	18	129	18	63	0.488372	0.0789474
PolyK	210	1473	17	119	17	85	0.714286	0.0577054
PolyP	889	6814	17	149	16	59	0.395973	0.00865864
PolyQ	313	3783	12	109	12	95	0.87156	0.0251123
PolyA	181	1335	5	33	3	19	0.575758	0.0142322
PolyT	35	233	2	14	2	14	1	0.0600858
PolyR	41	268	1	6	1	3	0.5	0.011194
PolyH	120	992	0	0	0	0	n.a.	0
PolyM	3	21	0	0	0	0	n.a.	0
PolyN	5	36	0	0	0	0	n.a.	0
PolyX	4111	34355	226	1696	219	1049	0.618514	0.0305341
PolyDE	623	5429	47	378	43	214	0.566138	0.0394179
PolyEK	291	2214	38	271	33	128	0.472325	0.0578139
PolyGS	547	4517	37	327	29	175	0.535168	0.0387425
PolyGP	705	5396	56	400	27	119	0.2975	0.0220534
PolyEP	200	1407	23	156	23	108	0.692308	0.0767591
PolyGR	303	2409	28	228	23	104	0.45614	0.0431714
PolyES	318	2359	27	198	20	96	0.484848	0.0406952
PolyPS	535	3762	23	151	20	79	0.523179	0.0209995
PolyAG	344	2718	21	154	17	80	0.519481	0.0294334
PolyEG	192	1526	17	132	17	71	0.537879	0.0465269
PolyPR	204	1394	17	121	15	68	0.561983	0.0487805
PolyAP	673	5065	20	150	14	44	0.293333	0.00868707
PolyER	193	1494	17	111	13	78	0.702703	0.0522088
PolyAS	243	1840	16	136	12	63	0.463235	0.0342391
PolyRS	397	3077	24	197	12	81	0.411168	0.0263243
PolyKR	165	1106	13	82	11	55	0.670732	0.0497288
PolyDS	262	2184	13	86	10	38	0.44186	0.0173993
PolyPQ	345	3256	10	101	10	47	0.465347	0.0144349
PolyLP	247	2007	9	69	9	37	0.536232	0.0184355
PolyQR	58	464	9	57	9	43	0.754386	0.0926724
PolyGK	126	869	9	67	8	33	0.492537	0.0379747
PolyST	355	2422	9	96	8	36	0.375	0.0148637
PolyKQ	45	318	7	44	7	38	0.863636	0.119497
PolyAE	184	1326	9	56	6	8	0.142857	0.00603318
PolyKP	84	559	7	49	6	21	0.428571	0.0375671
PolyAR	57	387	5	32	5	30	0.9375	0.0775194
PolyDP	23	153	5	30	5	30	1	0.196078
PolyNS	50	346	5	46	5	40	0.869565	0.115607
PolyHS	50	351	5	31	4	17	0.548387	0.048433
PolyKN	20	141	4	26	4	6	0.230769	0.0425532
PolyPT	327	2242	4	28	4	17	0.607143	0.00758252
PolyAD	13	88	4	28	3	6	0.214286	0.0681818
PolyAK	78	517	3	16	3	5	0.3125	0.00967118
PolyAT	90	672	3	34	3	18	0.529412	0.0267857
PolyDG	37	261	4	27	3	18	0.666667	0.0689655
PolyDK	48	341	3	22	3	18	0.818182	0.0527859
PolyEQ	81	607	3	19	3	19	1	0.0313015
PolyAQ	41	310	2	10	2	5	0.5	0.016129
PolyDL	12	73	2	12	2	12	1	0.164384
PolyEN	12	76	2	13	2	12	0.923077	0.157895
PolyGL	22	142	2	12	2	12	1	0.084507
PolyGT	33	224	2	16	2	9	0.5625	0.0401786
PolyGY	5	49	2	15	2	10	0.666667	0.204082
PolyHQ	27	290	3	30	2	14	0.466667	0.0482759
PolyHR	26	192	2	12	2	12	1	0.0625
PolyKS	111	758	5	35	2	7	0.2	0.00923483
PolyQS	51	341	3	20	2	14	0.7	0.0410557
PolyRT	14	103	2	12	2	12	1	0.116505
PolySY	9	58	2	12	2	12	1	0.206897
PolyAN	3	21	1	8	1	3	0.375	0.142857
PolyDR	38	292	3	26	1	0	0	0
PolyDV	2	13	1	6	1	4	0.666667	0.307692
PolyEI	4	27	1	7	1	0	0	0
PolyEL	44	312	1	5	1	5	1	0.0160256
PolyEM	6	39	1	6	1	6	1	0.153846
PolyET	32	207	1	6	1	0	0	0
PolyEV	32	252	1	6	1	0	0	0
PolyFS	8	51	1	6	1	6	1	0.117647
PolyGQ	28	207	2	12	1	5	0.416667	0.0241546
PolyHP	42	396	1	8	1	8	1	0.020202
PolyKT	23	154	1	7	1	4	0.571429	0.025974
PolyNP	8	49	1	6	1	0	0	0
PolyPV	50	347	2	12	1	6	0.5	0.0172911
PolyQY	3	20	1	6	1	3	0.5	0.15
PolySV	34	224	1	6	1	6	1	0.0267857
PolyAH	8	82	0	0	0	0	n.a.	0
PolyAI	1	6	0	0	0	0	n.a.	0
PolyAL	7	48	0	0	0	0	n.a.	0
PolyAV	7	51	0	0	0	0	n.a.	0
PolyCG	5	50	0	0	0	0	n.a.	0
PolyCP	5	40	0	0	0	0	n.a.	0
PolyCS	6	42	0	0	0	0	n.a.	0
PolyDF	2	12	0	0	0	0	n.a.	0
PolyDH	4	25	0	0	0	0	n.a.	0
PolyDI	1	7	0	0	0	0	n.a.	0
PolyDM	2	13	0	0	0	0	n.a.	0
PolyDN	6	39	0	0	0	0	n.a.	0
PolyDQ	4	28	0	0	0	0	n.a.	0
PolyDT	8	50	0	0	0	0	n.a.	0
PolyDW	2	18	1	7	0	0	0	0
PolyDY	1	6	0	0	0	0	n.a.	0
PolyEF	2	25	0	0	0	0	n.a.	0
PolyEH	1	9	0	0	0	0	n.a.	0
PolyEY	6	40	0	0	0	0	n.a.	0
PolyFG	4	41	0	0	0	0	n.a.	0
PolyFP	6	38	0	0	0	0	n.a.	0
PolyFT	2	12	0	0	0	0	n.a.	0
PolyGH	12	89	0	0	0	0	n.a.	0
PolyGI	1	7	0	0	0	0	n.a.	0
PolyGM	1	7	0	0	0	0	n.a.	0
PolyGN	9	70	0	0	0	0	n.a.	0
PolyGV	10	69	0	0	0	0	n.a.	0
PolyGW	2	35	0	0	0	0	n.a.	0
PolyHK	24	221	0	0	0	0	n.a.	0
PolyHL	3	21	0	0	0	0	n.a.	0
PolyHN	6	46	0	0	0	0	n.a.	0
PolyHT	2	12	0	0	0	0	n.a.	0
PolyHV	1	8	0	0	0	0	n.a.	0
PolyHY	2	18	0	0	0	0	n.a.	0
PolyIK	3	20	0	0	0	0	n.a.	0
PolyIN	1	6	0	0	0	0	n.a.	0
PolyIP	4	24	0	0	0	0	n.a.	0
PolyIS	4	24	0	0	0	0	n.a.	0
PolyIT	1	6	0	0	0	0	n.a.	0
PolyKL	7	44	0	0	0	0	n.a.	0
PolyKM	5	35	0	0	0	0	n.a.	0
PolyKV	5	35	1	8	0	0	0	0
PolyLN	1	6	0	0	0	0	n.a.	0
PolyLQ	27	284	0	0	0	0	n.a.	0
PolyLR	5	31	0	0	0	0	n.a.	0
PolyLS	75	518	0	0	0	0	n.a.	0
PolyMP	6	43	0	0	0	0	n.a.	0
PolyMQ	7	78	0	0	0	0	n.a.	0
PolyMR	1	6	0	0	0	0	n.a.	0
PolyMS	2	13	0	0	0	0	n.a.	0
PolyMT	1	6	0	0	0	0	n.a.	0
PolyNQ	4	26	0	0	0	0	n.a.	0
PolyNR	3	19	0	0	0	0	n.a.	0
PolyNT	5	36	0	0	0	0	n.a.	0
PolyNV	1	6	0	0	0	0	n.a.	0
PolyPW	1	6	0	0	0	0	n.a.	0
PolyPY	4	34	0	0	0	0	n.a.	0
PolyQT	7	48	0	0	0	0	n.a.	0
PolyQV	3	22	0	0	0	0	n.a.	0
PolyRV	6	36	0	0	0	0	n.a.	0
PolyRY	1	7	0	0	0	0	n.a.	0
PolySW	2	12	0	0	0	0	n.a.	0
PolyTV	7	44	0	0	0	0	n.a.	0
PolyXY	9595	73211	605	4503	487	2275	0.505219	0.0310746
