# Supplementary material for: Low Complexity Induces Structure in Protein Regions Predicted as Intrinsically Disordered
Source: Biomolecules. 2022 Aug 10;12(8):1098. doi: 10.3390/biom12081098 (PMC9405754; doi:10.3390/biom12081098)
Supplement: Supplementary file 1 [file biomolecules-12-01098-s001.zip › SupplTable_S5.xlsx]

## Sheet: Supplementary Table S5
polyX	PDB-count	PDB-ranking	IDR-count	IDR-ranking	Proteome-count	Proteome-ranking
E	91	1	1047	1	1167	1
G	38	2	543	4	653	5
S	21	3	619	3	692	4
D	18	4	105	9	118	11
K	17	5	210	6	240	8
P	16	6	889	2	988	2
Q	12	7	313	5	468	6
A	3	8	181	7	703	3
T	2	9	35	11	134	10
R	1	10	41	10	55	12
L	0	11	120	8	347	7
H	0	11	5	12	136	9
C	0	11	3	13	9	13
N	0	11	0	14	5	14
F	0	11	0	14	3	15
M	0	11	0	14	3	16
V	0	11	0	14	1	17
I	0	11	0	14	0	18
Y	0	11	0	14	0	18
W	0	11	0	14	0	18
X	0	11	0	14	0	18
U	0	11	0	14	0	18
