# Supplementary material for: Low Complexity Induces Structure in Protein Regions Predicted as Intrinsically Disordered
Source: Biomolecules. 2022 Aug 10;12(8):1098. doi: 10.3390/biom12081098 (PMC9405754; doi:10.3390/biom12081098)
Supplement: Supplementary file 1 [file biomolecules-12-01098-s001.zip › SupplTable_S6.xlsx]

## Sheet: Supplementary Table S6
polyXY	PDB-count	PDB-ranking	IDR-count	IDR-ranking	Proteome-count	Proteome-ranking
DE	43	1	623	3	845	4
EK	33	2	291	13	525	10
GS	29	3	547	4	893	3
GP	27	4	705	1	903	2
EP	23	5	200	18	292	23
GR	23	6	303	12	402	16
ES	20	7	318	11	430	14
PS	20	8	535	5	696	7
AG	17	9	343	9	826	5
EG	17	10	192	20	276	25
PR	15	11	204	17	267	27
AP	14	12	673	2	1000	1
ER	13	13	193	19	343	22
AS	12	14	243	16	531	9
RS	12	15	397	6	499	11
KR	11	16	165	22	265	28
DS	10	17	262	14	349	21
PQ	10	18	345	8	397	17
LP	9	19	247	15	651	8
QR	9	20	58	30	106	46
GK	8	21	126	23	180	36
ST	8	22	355	7	476	13
KQ	7	23	45	37	94	49
AE	6	24	184	21	422	15
KP	6	25	84	26	138	41
AR	5	26	57	31	196	33
DP	5	27	23	52	33	84
NS	5	28	50	34	84	51
HS	4	29	50	33	82	53
KN	4	30	20	55	34	83
PT	4	31	327	10	374	20
AD	3	32	13	57	42	74
AK	3	33	78	28	185	35
AT	3	34	90	25	224	32
DG	3	35	37	42	76	54
DK	3	36	48	36	65	59
EQ	3	37	81	27	146	40
AQ	2	38	41	40	154	38
DL	2	39	12	58	101	47
EN	2	40	12	59	26	90
GL	2	41	22	54	385	19
GT	2	42	33	44	62	60
GY	2	43	5	84	51	69
HQ	2	44	27	48	45	73
HR	2	45	26	50	52	65
KS	2	46	111	24	188	34
QS	2	47	51	32	89	50
RT	2	48	14	56	31	86
SY	2	49	9	63	37	80
AN	1	50	3	97	23	97
DR	1	51	38	41	51	67
DV	1	52	2	105	35	81
EI	1	53	4	91	45	72
EL	1	54	44	38	386	18
EM	1	55	6	76	23	99
ET	1	56	32	45	66	57
EV	1	57	32	46	106	45
FS	1	58	8	66	56	62
GQ	1	59	28	47	51	68
HP	1	60	42	39	66	58
KT	1	61	23	53	56	63
NP	1	62	8	67	13	118
PV	1	63	50	35	109	44
QY	1	64	3	102	13	119
SV	1	65	34	43	151	39
AL	0	66	75	29	735	6
LS	0	66	27	49	481	12
LV	0	66	24	51	291	24
LR	0	66	12	60	273	26
LQ	0	66	10	61	263	29
AV	0	66	9	62	247	30
FL	0	66	8	64	241	31
KL	0	66	8	65	162	37
IL	0	66	7	68	137	42
LT	0	66	7	69	110	43
CG	0	66	7	70	100	48
GV	0	66	7	71	83	52
TV	0	66	7	72	74	55
CS	0	66	7	73	71	56
LN	0	66	6	74	61	61
IS	0	66	6	75	52	66
FG	0	66	6	77	52	64
QV	0	66	6	78	46	70
CL	0	66	6	79	45	71
KV	0	66	6	80	40	75
HL	0	66	6	81	39	76
IK	0	66	5	82	39	77
RV	0	66	5	83	38	78
HK	0	66	5	85	37	79
GI	0	66	5	86	34	82
IV	0	66	5	87	31	85
QT	0	66	5	88	28	87
CR	0	66	4	89	27	88
IT	0	66	4	90	26	92
IP	0	66	4	92	26	91
AH	0	66	4	93	26	89
DI	0	66	4	94	25	94
CP	0	66	4	95	25	93
LY	0	66	4	96	24	95
AI	0	66	3	98	23	96
FV	0	66	3	99	23	100
DN	0	66	3	100	23	98
DT	0	66	3	101	22	101
PY	0	66	2	103	22	102
GH	0	66	2	104	21	103
KM	0	66	2	106	18	104
GN	0	66	2	107	17	105
MP	0	66	2	108	17	106
AM	0	66	2	109	16	107
AF	0	66	2	110	15	108
IQ	0	66	2	111	15	110
GM	0	66	2	112	15	109
NV	0	66	2	113	14	115
EF	0	66	1	114	14	111
FP	0	66	1	115	14	114
FI	0	66	1	116	14	113
EY	0	66	1	117	14	112
IR	0	66	1	118	13	117
DY	0	66	1	119	13	116
FT	0	66	1	120	12	122
MS	0	66	1	121	12	124
AY	0	66	1	122	12	121
AC	0	66	1	123	12	120
LW	0	66	1	124	12	123
DQ	0	66	1	125	11	126
DF	0	66	1	126	11	125
RY	0	66	1	127	11	127
MQ	0	66	1	128	10	129
HN	0	66	0	129	10	128
FR	0	66	0	129	9	132
LM	0	66	0	129	9	134
FK	0	66	0	129	9	131
KY	0	66	0	129	9	133
CK	0	66	0	129	9	130
NR	0	66	0	129	8	138
NQ	0	66	0	129	8	137
MV	0	66	0	129	8	136
DH	0	66	0	129	8	135
HV	0	66	0	129	7	141
CE	0	66	0	129	7	139
GW	0	66	0	129	7	140
HT	0	66	0	129	6	142
MR	0	66	0	129	6	143
RW	0	66	0	129	6	144
NT	0	66	0	129	5	146
FY	0	66	0	129	5	145
SW	0	66	0	129	5	147
FQ	0	66	0	129	4	150
EH	0	66	0	129	4	148
FN	0	66	0	129	4	149
HY	0	66	0	129	4	151
IN	0	66	0	129	3	156
VY	0	66	0	129	3	160
TY	0	66	0	129	3	159
CV	0	66	0	129	3	153
CT	0	66	0	129	3	152
DM	0	66	0	129	3	154
NY	0	66	0	129	3	157
FH	0	66	0	129	3	155
PW	0	66	0	129	3	158
CQ	0	66	0	129	2	166
CD	0	66	0	129	2	162
CF	0	66	0	129	2	163
IM	0	66	0	129	2	169
AW	0	66	0	129	2	161
CN	0	66	0	129	2	165
KW	0	66	0	129	2	170
CH	0	66	0	129	2	164
FM	0	66	0	129	2	168
DW	0	66	0	129	2	167
QW	0	66	0	129	2	171
HI	0	66	0	129	1	175
MT	0	66	0	129	1	177
CI	0	66	0	129	1	172
MN	0	66	0	129	1	176
FW	0	66	0	129	1	174
CW	0	66	0	129	1	173
LL	0	66	0	129	0	178
SS	0	66	0	129	0	178
EE	0	66	0	129	0	178
AA	0	66	0	129	0	178
PP	0	66	0	129	0	178
GG	0	66	0	129	0	178
KK	0	66	0	129	0	178
RR	0	66	0	129	0	178
VV	0	66	0	129	0	178
TT	0	66	0	129	0	178
QQ	0	66	0	129	0	178
IY	0	66	0	129	0	178
DD	0	66	0	129	0	178
II	0	66	0	129	0	178
FF	0	66	0	129	0	178
EW	0	66	0	129	0	178
NN	0	66	0	129	0	178
TW	0	66	0	129	0	178
VW	0	66	0	129	0	178
CY	0	66	0	129	0	178
MY	0	66	0	129	0	178
IW	0	66	0	129	0	178
NW	0	66	0	129	0	178
HM	0	66	0	129	0	178
YY	0	66	0	129	0	178
HH	0	66	0	129	0	178
CM	0	66	0	129	0	178
CC	0	66	0	129	0	178
WY	0	66	0	129	0	178
HW	0	66	0	129	0	178
MW	0	66	0	129	0	178
MM	0	66	0	129	0	178
WW	0	66	0	129	0	178
LX	0	66	0	129	0	178
AX	0	66	0	129	0	178
SX	0	66	0	129	0	178
EX	0	66	0	129	0	178
GX	0	66	0	129	0	178
RX	0	66	0	129	0	178
KX	0	66	0	129	0	178
PX	0	66	0	129	0	178
VX	0	66	0	129	0	178
TX	0	66	0	129	0	178
DX	0	66	0	129	0	178
QX	0	66	0	129	0	178
IX	0	66	0	129	0	178
FX	0	66	0	129	0	178
NX	0	66	0	129	0	178
XY	0	66	0	129	0	178
CX	0	66	0	129	0	178
MX	0	66	0	129	0	178
HX	0	66	0	129	0	178
WX	0	66	0	129	0	178
GU	0	66	0	129	0	178
SU	0	66	0	129	0	178
QU	0	66	0	129	0	178
TU	0	66	0	129	0	178
CU	0	66	0	129	0	178
RU	0	66	0	129	0	178
LU	0	66	0	129	0	178
KU	0	66	0	129	0	178
PU	0	66	0	129	0	178
UY	0	66	0	129	0	178
EU	0	66	0	129	0	178
AU	0	66	0	129	0	178
NU	0	66	0	129	0	178
IU	0	66	0	129	0	178
FU	0	66	0	129	0	178
DU	0	66	0	129	0	178
